# Supplementary material for: Screening of Parkinson’s Disease Using Geometric Features Extracted from Spiral Drawings
Source: Brain Sci. 2021 Sep 29;11(10):1297. doi: 10.3390/brainsci11101297 (PMC8533717; doi:10.3390/brainsci11101297)
Supplement: Supplementary file 1 [file brainsci-11-01297-s001.zip]

Archive with 1 entries (1 files):
- supp_material_revised.pdf
